# Supplementary material for: The “Leafing Intensity Premium” Hypothesis and the Scaling Relationships of the Functional Traits of Bamboo Species
Source: Plants (Basel). 2024 Aug 22;13(16):2340. doi: 10.3390/plants13162340 (PMC11359851; doi:10.3390/plants13162340)
Supplement: Supplementary file 1 [file plants-13-02340-s001.zip]

Archive with 1 entries (1 files):
- plants-3124038-supplementary.xlsx
