# Supplementary material for: The “Leafing Intensity Premium” Hypothesis and the Scaling Relationships of the Functional Traits of Bamboo Species
Source: Plants (Basel). 2024 Aug 22;13(16):2340. doi: 10.3390/plants13162340 (PMC11359851; doi:10.3390/plants13162340)
Supplement: Supplementary file 1 [file plants-13-02340-s001.zip › plants-3124038-supplementary.xlsx]

## Sheet: Table S1
Table S1: The raw data on various above-ground functional traits of four species of the genus Indocalamus Nakai.
Species code	Culm code	Culm height (cm)	Total above-ground fresh mass per culm (g)	Total leaf fresh mass per culm (g)	Total number of leaves per culm	Total leaf area per culm (cm2)
1	1	93.4	16	4	6	331.97
1	2	74.1	20	8	10	652.615
1	3	86.3	24	8	11	658.278
1	4	60	10	4	5	326.308
1	5	44.9	9	5	7	412.131
1	6	44.8	7	4	3	314.983
1	7	80.9	25	11	16	910.086
1	8	110	16	5	6	406.469
1	9	137.7	30	7	10	578.116
1	10	94.1	16	7	6	555.467
1	11	76.8	11	3	5	251.809
1	12	43.1	5	3	5	251.809
1	13	55.2	24	13	16	1059.08
1	14	34.3	7	4	9	348.957
1	15	52.6	11	5	13	446.106
1	16	59	19	8	15	680.927
1	17	61.5	13	3	5	251.809
1	18	61.8	38	17	25	1408.04
1	19	67.8	29	15	30	1287.36
1	20	91.1	23	8	10	652.615
1	21	63.9	19	8	9	646.953
1	22	73.5	17	5	13	446.106
1	23	86.3	39	17	27	1419.37
1	24	76.6	22	6	10	503.617
1	25	95.9	12	2	4	171.647
1	26	126	38	10	12	812.938
1	27	113	25	8	7	635.628
1	28	58	23	10	29	909.198
1	29	80	33	15	13	1191.09
1	30	55	30	14	17	1139.25
1	31	56	13	3	13	297.108
1	32	48	11	4	18	399.919
1	33	46	11	2	13	222.609
1	34	60	8	3	10	280.121
1	35	78	23	11	18	921.411
1	36	68	19	6	15	531.929
1	37	62	16	5	13	446.106
1	38	65	9	3	6	257.471
1	39	84	19	5	8	417.794
1	40	76	21	7	18	623.415
1	41	82	22	10	14	824.263
1	42	72	6	2	3	165.985
1	43	50	6	2	3	165.985
1	44	91	18	5	11	434.781
1	45	80	16	5	7	412.131
1	46	64	13	5	8	417.794
1	47	52	6	3	3	240.484
1	48	78	32	10	20	858.237
1	49	64	15	6	10	503.617
1	50	68	10	4	6	331.97
1	51	29	9	4	5	326.308
1	52	60	11	4	8	343.295
1	53	76	15	6	11	509.28
1	54	89	20	6	12	514.942
1	55	25	6	2	8	194.297
1	56	44	10	4	16	388.594
1	57	60	8	3	3	240.484
1	58	60	7	3	3	240.484
1	59	85	10	4	6	331.97
1	60	82	28	6	12	514.942
1	61	77	5	1	3	91.4861
1	62	105	15	5	7	412.131
1	63	97	43	15	19	1225.07
1	64	93	27	11	15	904.424
1	65	65	7	2	8	194.297
1	66	68	21	6	2	458.318
1	67	140	44	14	18	1144.91
1	68	87	24	7	9	572.454
1	69	36	6	2	9	199.959
1	70	128	25	7	10	578.116
1	71	88	23	7	7	561.129
1	72	111	17	5	8	417.794
1	73	85	28	10	13	818.6
1	74	86	29	12	15	978.923
1	75	81	37	13	14	1047.76
1	76	46	6	2	9	199.959
1	77	88	23	7	8	566.792
1	78	73	25	11	22	944.061
1	79	62	23	10	19	852.574
1	80	42	13	4	11	360.282
1	81	39	16	7	18	623.415
1	82	44	12	4	7	337.632
1	83	50	8	3	7	263.133
1	84	46	6	2	5	177.31
1	85	82	21	9	16	761.088
1	86	80	43	14	22	1167.56
1	87	68	17	5	5	400.807
1	88	55	7	3	2	234.822
1	89	60	13	5	11	434.781
1	90	46	16	5	15	457.43
2	1	100	35	10	31	847.309
2	2	47	8	4	18	357.072
2	3	106	48	12	38	1019.36
2	4	125	20	6	23	522.645
2	5	110	19	5	20	438.238
2	6	82	52	19	51	1584.28
2	7	176	53	14	25	1126.6
2	8	166	76	27	46	2165.56
2	9	179	44	7	17	577.885
2	10	90	58	24	91	2087.34
2	11	68	28	6	24	525.886
2	12	98	42	12	44	1038.81
2	13	102	36	12	51	1061.49
2	14	107	17	5	17	428.516
2	15	99	14	3	7	246.739
2	16	108	18	4	20	363.554
2	17	114	11	4	10	331.146
2	18	30	21	8	33	704.422
2	19	20	11	5	37	493.332
2	20	45	5	3	8	249.98
2	21	87	17	6	27	535.608
2	22	50.5	25	8	22	668.773
2	23	65	16	7	15	571.403
2	24	156	51	16	26	1279.21
2	25	148	38	10	15	795.456
2	26	112	25	7	14	568.162
2	27	60	12	6	12	486.996
2	28	65	38	12	46	1045.29
2	29	50	31	15	28	1211.01
2	30	73	20	8	12	636.365
2	31	98	14	3	8	249.98
2	32	41	28	14	64	1252.99
2	33	46	11	7	11	558.44
2	34	123	28	6	15	496.719
2	35	105	26	10	25	827.864
2	36	52	29	14	55	1223.83
2	37	70	32	12	43	1035.57
2	38	60	13	5	14	418.793
2	39	45	10	5	13	415.553
2	40	32	15	7	30	620.015
2	41	30	9	4	19	360.313
2	42	49	7	2	7	172.054
2	43	43	20	8	37	717.385
2	44	47	15	8	23	672.014
2	45	46	21	5	46	522.499
2	46	78	19	8	17	652.569
2	47	26	6	4	17	353.831
2	48	40	11	7	27	610.293
2	49	57	14	8	19	659.051
2	50	31	8	5	15	422.034
2	51	73	22	11	27	909.03
2	52	70	9	4	8	324.664
2	53	28	5	3	10	256.461
2	54	40	13	8	24	675.255
2	55	42	5	3	5	240.257
2	56	31	3	2	7	172.054
2	57	26	4	3	13	266.184
2	58	60	18	9	33	779.106
2	59	74	22	10	22	818.142
2	60	85	32	15	31	1220.73
2	61	50	16	9	19	733.735
2	62	62	13	6	15	496.719
2	63	55	14	8	17	652.569
2	64	42	25	13	52	1139.42
2	65	76	25	8	31	697.94
2	66	40	27	12	48	1051.77
2	67	110	24	9	18	730.494
2	68	61	19	8	22	668.773
2	69	92	15	6	13	490.237
2	70	69	21	9	28	762.902
2	71	37	8	4	17	353.831
2	72	41	17	10	27	834.346
2	73	33	6	3	6	243.498
2	74	93	39	21	49	1727.17
2	75	75	11	4	10	331.146
2	76	26	4	3	7	246.739
2	77	43	14	6	27	535.608
2	78	41	9	6	20	512.923
2	79	38	14	7	21	590.848
2	80	44	13	7	19	584.366
2	81	52	5	2	6	168.814
2	82	67	23	13	27	1058.4
2	83	54	13	6	26	532.368
2	84	56	14	10	24	824.623
2	85	45	12	3	13	266.184
2	86	32	8	5	22	444.72
2	87	66	12	7	14	568.162
2	88	65	10	5	12	412.312
2	89	35	6	3	12	262.943
2	90	63	18	10	40	876.476
3	1	117	24	6	14	583.461
3	2	72	12	3	8	297.201
3	3	88	24	8	22	796.184
3	4	50	9	5	12	488.041
3	5	54	6	2	7	207.253
3	6	44	7	2	7	207.253
3	7	93	9	3	5	280.788
3	8	67	40	23	57	2254.84
3	9	47	8	4	12	403.563
3	10	43	10	5	10	477.099
3	11	35	12	3	26	395.68
3	12	90	18	5	19	526.338
3	13	82	18	2	4	190.84
3	14	67	7	3	6	286.259
3	15	71	9	2	9	218.195
3	16	90	21	8	23	801.656
3	17	135	24	5	9	471.628
3	18	80	18	9	24	891.604
3	19	94	21	8	27	823.54
3	20	91	10	4	9	387.15
3	21	88	19	8	19	779.771
3	22	129	27	6	15	588.932
3	23	61	13	4	18	436.389
3	24	75	15	5	24	553.693
3	25	118	15	4	9	387.15
3	26	107	16	4	10	392.621
3	27	110	19	4	8	381.679
3	28	113	13	3	6	286.259
3	29	70	14	6	12	572.519
3	30	46	9	4	11	398.092
3	31	51	9	4	27	485.629
3	32	92	27	13	42	1327.99
3	33	138	52	24	65	2383.08
3	34	115	22	8	11	736.003
3	35	71	19	10	29	1003.44
3	36	113	36	16	43	1586.9
3	37	124	29	10	34	1030.79
3	38	76	19	8	17	768.829
3	39	112	28	9	36	957.257
3	40	82	20	8	43	911.076
3	41	110	32	15	53	1557.13
3	42	85	14	5	12	488.041
3	43	85	25	11	38	1137.15
3	44	112	17	5	11	482.57
3	45	112	30	11	55	1230.16
3	46	100	18	5	23	548.222
3	47	120	31	12	33	1194.28
3	48	92	19	6	28	660.055
3	49	105	30	14	53	1472.65
3	50	100	22	9	19	864.249
3	51	57	6	3	7	291.73
3	52	51	6	3	13	324.557
3	53	80	14	4	12	403.563
3	54	63	15	7	20	700.765
3	55	91	19	9	35	951.786
3	56	72	7	2	5	196.311
3	57	80	8	4	10	392.621
3	58	70	9	4	8	381.679
3	59	136	29	8	16	763.358
3	60	79	14	3	22	373.796
3	61	69	7	2	7	207.253
3	62	45	5	3	8	297.201
3	63	93	20	6	20	616.287
3	64	85	20	9	23	886.133
3	65	100	30	9	54	1055.74
3	66	73	14	6	17	599.874
3	67	98	15	6	19	610.816
3	68	57	16	8	37	878.25
3	69	119	28	9	26	902.546
3	70	116	23	8	18	774.3
3	71	108	21	8	22	796.184
3	72	72	10	4	12	403.563
3	73	64	23	11	44	1169.98
3	74	85	19	7	25	728.12
3	75	57	14	8	25	812.598
3	76	103	17	7	16	678.881
3	77	144	30	10	23	970.611
3	78	70	13	5	15	504.454
3	79	106	14	5	13	493.512
3	80	116	26	8	25	812.598
3	81	100	13	3	13	324.557
3	82	74	22	10	27	992.495
3	83	132	26	6	15	588.932
3	84	150	31	8	24	807.127
3	85	98	13	4	10	392.621
3	86	141	26	6	16	594.403
3	87	100	26	9	27	908.017
3	88	54	16	4	21	452.803
3	89	64	20	10	36	1041.73
3	90	101	30	8	24	807.127
4	1	92	34	10	18	870.466
4	2	31	12	6	9	499.618
4	3	71	28	11	17	922.261
4	4	34	19	10	17	857.876
4	5	74	17	6	6	461.849
4	6	39	10	4	9	370.848
4	7	44	8	4	4	307.9
4	8	78	28	12	15	961.467
4	9	49	17	7	11	589.183
4	10	73	29	13	20	1088.8
4	11	75	49	20	34	1715.75
4	12	40	7	3	4	243.514
4	13	63	25	12	13	936.288
4	14	72	31	10	8	744.57
4	15	47	28	16	24	1332.32
4	16	77	23	9	8	680.184
4	17	71	17	6	8	487.029
4	18	62	40	20	30	1665.39
4	19	64	12	5	5	384.874
4	20	94	14	6	5	449.26
4	21	60	8	3	5	256.104
4	22	74	19	6	6	461.849
4	23	40	15	7	11	589.183
4	24	84	38	10	16	845.286
4	25	65	17	9	13	743.132
4	26	78	20	6	6	461.849
4	27	75	32	10	8	744.57
4	28	90	29	6	5	449.26
4	29	75	15	5	5	384.874
4	30	41	32	18	26	1486.26
4	31	70	34	12	20	1024.42
4	32	125	50	10	8	744.57
4	33	122	43	14	4	951.752
4	34	81	56	22	30	1794.16
4	35	76	46	20	39	1778.7
4	36	80	20	6	8	487.029
4	37	78	15	4	9	370.848
4	38	61	14	6	8	487.029
4	39	144	46	3	5	256.104
4	40	52	22	9	11	717.953
4	41	116	81	31	43	2537.3
4	42	120	68	26	32	2076.88
4	43	88	23	8	6	590.62
4	44	110	26	7	7	538.824
4	45	86	32	10	11	782.338
4	46	95	35	9	10	705.364
4	47	80	36	17	22	1371.52
4	48	80	26	5	8	422.643
4	49	72	37	14	19	1140.6
4	50	129	47	8	5	578.03
4	51	60	14	2	6	204.308
4	52	78	34	17	27	1434.47
4	53	60	19	8	12	666.158
4	54	58	14	5	8	422.643
4	55	80	28	10	15	832.697
4	56	72	31	12	15	961.467
4	57	74	25	7	8	551.414
4	58	69	12	2	2	153.95
4	59	90	26	9	15	768.312
4	60	112	29	4	4	307.9
4	61	80	29	12	12	923.699
4	62	68	27	16	20	1281.96
4	63	56	24	9	11	717.953
4	64	53	30	13	16	1038.44
4	65	39	10	5	6	397.464
4	66	72	30	14	23	1190.95
4	67	76	35	17	17	1308.57
4	68	105	26	4	2	282.72
4	69	100	40	15	21	1230.16
4	70	120	32	4	3	295.31
4	71	48	20	11	19	947.441
4	72	88	14	3	2	218.335
4	73	95	62	26	32	2076.88
4	74	105	50	20	22	1564.68
4	75	91	45	17	25	1409.29
4	76	132	40	4	2	282.72
4	77	60	40	19	25	1538.06
4	78	79	51	2	29	493.869
4	79	88	58	23	36	1934.09
4	80	76	48	21	25	1666.83
4	81	100	20	4	3	295.31
4	82	65	16	7	9	564.003
4	83	63	33	17	28	1447.06
4	84	86	34	12	14	948.878
4	85	56	21	9	13	743.132
4	86	78	19	8	6	590.62
4	87	45	20	9	16	780.901
4	88	48	8	3	3	230.925
4	89	70	48	24	33	1960.7
4	90	92	38	19	23	1512.88

## Sheet: Read Me
In Table S1, species codes from 1 to 4 represent Indocalamus barbatus McClure, Indocalamus pedalis (Keng) P. C. Keng, Indocalamus pumilus Q. H. Dai and C. F. Keng, and Indocalamus victorialis P. C. Keng, respectively.
